# Supplementary material for: Assessment of Fecal Microbiota in Healthy Dogs and Dogs with Cutaneous Mast Cell Tumors Treated with Electrochemotherapy Combined with Gene Electrotransfer of IL-12
Source: Vet Sci. 2026 Mar 1;13(3):241. doi: 10.3390/vetsci13030241 (PMC13030013; doi:10.3390/vetsci13030241)
Supplement: Supplementary file 1 [file vetsci-13-00241-s001.zip]

Archive with 4 entries (4 files):
- vetsci-4127173-supplementary Figure S1.pdf
- vetsci-4127173-supplementary Table S1.pdf
- vetsci-4127173-supplementary Table S5.pdf
- vetsci-4127173-supplementary Tables S2, S3, S4 and S6.pdf
